# Supplementary material for: Oral Lesions and Oral Health-Related Quality of Life in Adult Patients with Psoriasis: A Retrospective Chart Review
Source: Life (Basel). 2024 Mar 7;14(3):347. doi: 10.3390/life14030347 (PMC10971651; doi:10.3390/life14030347)
Supplement: Supplementary file 1 [file life-14-00347-s001.zip]

Archive with 1 entries (1 files):
- life-2871708-supplementary.pdf
